# Supplementary material for: Severe Generalized Tetanus in a Chimpanzee (Pan troglodytes) Under Human Care: A Case Report from the Republic of Congo
Source: Vet Sci. 2025 Dec 22;13(1):13. doi: 10.3390/vetsci13010013 (PMC12846560; doi:10.3390/vetsci13010013)
Supplement: Supplementary file 1 [file vetsci-13-00013-s001.zip]

Archive with 1 entries (1 files):
- vetsci-4024941-supplementary.pdf
